# Supplementary material for: Taxonomy of the Genus Halophila Thouars (Hydocharitaceae): A Review
Source: Plants (Basel). 2020 Dec 8;9(12):1732. doi: 10.3390/plants9121732 (PMC7763217; doi:10.3390/plants9121732)
Supplement: Supplementary file 1 [file plants-09-01732-s001.zip]

Archive with 4 entries (3 files):
- Supplementary-plants-990190/
- Supplementary-plants-990190/Supplementary A Final.pdf
- Supplementary-plants-990190/Supplementary B1 Final.pdf
- Supplementary-plants-990190/Supplementry B2(S1-S24).zip
